# Supplementary material for: Population genetic structure of Guiana dolphin (Sotalia guianensis) from the southwestern Atlantic coast of Brazil
Source: PLoS One. 2017 Aug 24;12(8):e0183645. doi: 10.1371/journal.pone.0183645 (PMC5570289; doi:10.1371/journal.pone.0183645)
Supplement: S1 Table — (XLSX) [file pone.0183645.s001.xlsx]

## Sheet: S1 Table
S1 Table. Geographic localities, individual genotypes and gender designation of Sotalia guianensis specimens.
				Individual genotypes
Specimen	Beach/Locality	City	Region	Sota-01		Sota-02		Sota-03		Sota-04		Sota-05		Sota-06		Sota-07		Sota-08		Sota-09		Sota-10		Sota-11		Sota-12		Sota-13		Sota-14		Gender
SOT.1	Itaparica	Vila Velha	South	131	139	208	216	410	410	158	166			227	227	280	284	92	100	88	88	214	214	186	186	132	134	158	158	164	166	F
SOT.2	Regência	Linhares	North	131	139	208	208	410	410	150	158	238	238	227	227	280	284	100	100	88	94	216	220	186	186	112	132	156	158	164	166	F
SOT.3	Itapuã	Vila Velha	South	139	139	208	208	408	410	150	158	236	240	227	227	280	280	100	100	88	88	214	216	186	186	130	132	154	156	164	164	M
SOT.4	Regência	Linhares	North	139	139	208	208	408	408	150	156	236	236			280	288	88	92	88	97	214	216	186	186	130	132	158	158			M
SOT.5	Praia do Iate	Vitoria	South			206	208			150	150	238	240	227	227	280	288	88	100			214	216	186	186	126	132	150	158	164	166	M
SOT.6	Regência	Linhares	North	139	139	208	208			150	150			227	227					88	88	216	216	186	186	134	136	150	158	164	166	M
SOT.7	Regência	Linhares	North					410	428	150	166	232	236	227	227	280	288	88	96	88	97	214	216	186	186			156	156	164	164	M
SOT.8	Regência	Linhares	North	137	139	208	208	410	432	150	166	238	242	231	231	280	286			88	97	214	216	186	196	112	130	150	156	164	164	M
SOT.9	Jacaraípe	Serra	South	131	131															88	97					132	134					M
SOT.10	Regência	Linhares	North	139	139	208	208	408	410	156	158	238	244	229	231	284	284	100	100	88	97	214	216	186	186	132	132	150	158	164	164	M
SOT.11	Setiba	Guarapari	South	139	139	206	208	410	410	158	158	232	248	227	227	280	284			88	97	212	220	186	186	112	134	156	156	164	164	F
SOT.12	Ilha do Frade	Vitoria	South	135	139	208	208	428	436			232	240	227	227	280	288	88	100	88	94	214	220	186	186	132	132	156	156	164	164	M
SOT.13	Santa Cruz	Aracruz	North	139	139	208	208	408	436	156	158	232	238	229	229	280	280	88	100	88	88	214	214	186	186	112	130	154	156	164	166	M
SOT.14	Praia do Riacho	Guarapari	South	139	139	208	208	408	410	150	150	236	240					88	92	88	97	214	216	186	186	130	132					M
SOT.15	Praia da Costa	Vila Velha	South	139	139	208	208	410	432	150	158	238	238							94	97	218	220	186	186	136	136					F
SOT.16	Barra do Jucu	Vila Velha	South	131	137	208	208	410	410	158	158	238	238					92	92	88	97	214	214	186	186	112	132	156	158	164	164	M
SOT.17	Mãe Bá	Anchieta	South	131	139	206	208			150	158											214	214	186	186	136	136					M
SOT.18	Praia de Setiba	Guarapari	South	135	139															88	97					112	112	156	158			M
SOT.19	Praia da Barrinha	Vila Velha	South	131	137			410	410	150	150							88	88	88	88					134	136					M
SOT.20	Praia da Costa	Vila Velha	South	139	139	208	208			154	156									88	94	218	220			128	130					M
SOT.21	Morada do Sol	Vila Velha	South	135	139	208	208	426	436	150	164							96	96	88	88	214	216	186	186	132	132	150	150	164	164	M
SOT.22	Regência	Linhares	North			208	208	410	426	150	150	236	236			280	280	88	96			212	214	186	186	132	132	156	158	164	166	M
SOT.23	Praia de Itaipava	Itapemirim	South	131	139	208	208	410	426	150	150					280	280	88	92	97	97	216	216	186	186	112	132	158	158	164	166	M
SOT.24	Regência	Linhares	North	139	139	208	208	408	428	150	156			227	231	280	280	92	92	88	97	216	220	186	186	112	120	158	158	164	164	F
SOT.25	Regência	Linhares	North	139	139	208	208	408	410	150	154							92	100	88	97	216	216	186	186	120	132					M
SOT.26	Praia dos Castelhanos	Anchieta	South	131	137	208	208	410	428	150	150	236	238					92	100	88	94	214	216	186	186	126	128					M
SOT.27	Regência	Linhares	North	137	137			410	410									100	100	88	88					112	130	156	156	164	164	F
SOT.28	Santa Cruz	Aracruz	North			206	208	408	428	150	150	236	238					100	100	88	88	214	216	186	186	132	132			164	166	F
SOT.29	Regência	Linhares	North	137	137	208	208	410	430	150	158									88	97					130	132					F
SOT.30	Praia do Centro	Anchieta	South	131	137	208	216	408	410	150	156	232	240					92	100	88	88	214	220	186	186	126	136	156	156	164	166	M
SOT.31	Barra do Sahy	Aracruz	North	139	139	208	208	424	424	158	158			227	231	284	288	100	100	88	94	214	214	186	186	134	136	156	156	162	162	F
SOT.32	Praia de Guanabara	Anchieta	South	139	139					166	166			227	231	280	280			88	97							156	156	164	166	M
SOT.33	Camburi	Vitoria	South	137	137	208	208	410	424	164	164	238	238					96	100	88	94	214	214	186	186							M
SOT.34	Regência	Linhares	North	139	139	208	208	408	410	150	150	236	240					88	92	88	97	214	216	186	186	130	134					M
SOT.35	Coqueiral de Itaparica	Vila Velha	South	131	137	208	208	426	426	158	158			227	231	280	280	88	88	97	97					130	134	150	150	164	166	M
SOT.36	Praia de Paraty	Anchieta	South	139	139	206	208	408	408	156	164	240	240					92	100	88	97	214	214	186	196	132	134	156	156			M
SOT.37	Praia das Castanheiras	Anchieta	South							158	158																					M
SOT.38	Praia de Guaibura	Guarapari	South			208	208	408	432	150	166			231	231	280	280	88	92	88	97	214	214	186	206	112	112	156	158	164	164	M
SOT.39	Siribeira	Guarapari	South			208	208	410	430			248	252	227	227	280	280	88	100	97	97	214	214			132	132	150	158	164	164	M
SOT.40	Ponta dos Castelianos	Anchieta	South	137	137									227	231	280	280									132	134	150	150			M
SOT.41	Praia de Itaparica	Vila Velha	South	131	133	208	208	410	426	156	164	238	240	227	227	280	284	92	100	88	97	210	214	186	186	134	136	156	158	164	164	M
SOT.42	Regência	Linhares	North			208	228	408	410	150	150	232	240	227	229	280	280	88	88	88	97	214	214	186	186	130	132	150	156	166	166	M
SOT.43	Praia de Guanabara	Anchieta	South	131	137			410	410	156	156							88	100							112	112					M
SOT.44	Mãe Bá	Anchieta	South	137	137	200	208			156	156	232	232									214	216	186	186	112	132					M
SOT.45	Itapuã	Vila Velha	South	131	137	208	208	410	410	156	158			227	227	280	284	88	100	94	97	214	216			112	132	158	158	164	166	M
SOT.46	Meaípe	Guarapari	South	131	137			408	408	150	150							88	96							112	112	158	158			M
SOT.47	Setiba	Guarapari	South	131	137	208	208	428	430	156	156	236	236					92	96	88	94	214	218	186	186	112	112	150	158			F
SOT.48	Praia de Anchieta	Anchieta	South			208	208			150	166	238	238					88	106	88	88	214	216	186	186	112	112					M
SOT.49	Jacaraípe	Serra	South	131	137	208	208	410	428	150	156	236	238	227	231	280	280	92	100	88	97	216	220			128	132	150	158	164	166	F
SOT.50	Pontal	Marataizes	South																	97	97					108	108					M
SOT.51	Carapebus	Serra	South	131	139	208	208	410	410	166	166							100	100			214	214									M
SOT.52	Parque Estadual Cesar Vinha	Guarapari	South	139	139	208	208			158	166	236	238							97	97	214	216	186	186	132	134					F
SOT.53	Manguinhos	Serra	South	139	139	208	208			150	150	236	236									214	214									M
SOT.54	Barra Nova	São Mateus	North	131	139					150	166							100	100	88	88					112	132					M
SOT.55	Parque Estadual Cesar Vinha	Guarapari	South	137	139	206	208	408	408	158	158	232	236					92	100	88	103	212	214	186	186	112	112					M
SOT.56	Praia de Itaipava	Itapemirim	South	139	139					156	156									88	103					120	136	158	158			M
SOT.57	Pontal do Ipiranga	Linhares	North	131	137					164	166																					M
SOT.58	Praia das Neves	Presidente Kennedy	South																	88	88			186	186							M
SOT.59	Pontal do Ipiranga	Linhares	North	137	139	208	208	410	426	166	166	238	238	227	229	284	288	92	96	88	97	214	216			120	136	156	158	164	164	M
SOT.60	Praia de Jurong	Aracruz	North	139	139	208	216	410	426	158	166	238	238	231	231	280	284	88	92	97	103	214	220			134	136	158	158	166	166	M
SOT.61	Praia das Castanheiras	Anchieta	South	135	139	208	208	410	410	166	166	238	240	227	227	284	284	88	96	88	88	214	214			132	134	158	158	166	166	M
SOT.62	Parque Estadual Cesar Vinha	Guarapari	South	137	139	206	208																					156	158			M
SOT.63	Praia do Morro	Guarapari	South	131	137	208	208	408	408	158	158	236	238	231	231	280	280	92	92	88	94	216	216			112	132	156	158	164	166	M
SOT.64	Regência	Linhares	North			206	208	410	432	166	166			227	231	280	280	92	92	88	88	214	214			112	132	156	158	164	164	M
SOT.65	Praia de Parati	Anchieta	South	139	139	208	208	402	410	150	166	238	242	227	231	280	280	88	96	88	94	214	214	186	186	132	134	158	158	162	164	F
SOT.66	Praia das Neves	Marataízes	South	139	139					158	166	234	236					100	100	97	97	214	216			112	134	156	156			F
SOT.67	Praia das Castanheiras	Anchieta	South	135	137	208	208	410	410	150	156							96	108	88	97	214	214	186	186			156	158			M
SOT.68	Nova Almeida	Serra	South			208	208			150	150			227	227	284	288	88	92	88	97	214	218			128	132	156	158	164	164	F
SOT.69	Jacaraípe	Serra	South	131	139	208	208	410	426	158	164	236	244	231	231	286	286	96	100	88	88	214	214	186	186	128	134	156	158	164	164	M
SOT.70	Boa Vista Do Sul	Marataízes	South	139	139	208	208	430	430	158	166	236	236			280	280	88	92	88	97	214	214	186	186	112	112	158	158	162	164	M
SOT.71	Saõ João de Boa Vista	Marataízes	South	131	139					156	166							96	96	94	97					112	130					M
SOT.72	Barra do Jucu	Vila Velha	South	131	137	206	208	410	432	166	166	232	236	227	231	280	280	92	92	88	88	214	214	186	186	112	132	156	158	164	164	M
SOT.73	Praia Barra Nova	São Mateus	North			208	208	408	408			232	240	227	229	280	288	88	100	88	88	210	214			132	132	150	156	164	166	M
SOT.74	Praia de Itaipava	Itapemirim	South	135	137	206	208	418	428	156	156			227	229	280	280	92	100	88	94	214	216					150	158	164	166	M
SOT.75	Porto de Regência	Linhares	North	139	139	208	208	430	432	150	166					280	280	100	100	88	88	214	214	186	186	134	136	150	156	164	164	M
SOT.76	Interlagos	Vila Velha	South	131	137	208	208	410	410	166	166	238	248	227	231	280	280	88	100	88	97	214	214	186	186			150	156	164	166	M
SOT.77	Praia das Neves	Marataizes	South	131	137	208	208	424	426	156	166			227	231	280	284	88	96	88	88	212	216			112	134	156	158	164	166	M
SOT.78	Praia de Comboios	Linhares	North	131	139	208	208			150	156	236	238	227	231	280	288	92	96	88	94	214	218	186	186	112	128	158	158	164	164	F
SOT.79	Praia dois	Conceição da Barra	North			206	208	430	430	154	156	238	240	227	231	280	280	100	100	88	88	210	214			120	128	150	158	164	166	F
SOT.80	Praia de Guriri	São Mateus	North	131	139	208	208	410	424	150	166	236	240					88	100	88	97	214	214	186	186	112	128	154	154			F
SOT.81	Praia da Lagoa Funda	Marataizes	South			208	208	410	430	156	166	238	238	227	231	280	284	92	100	97	97	214	214			136	136	158	158	164	164	M
SOT.82	Praia de Comboios	Linhares	North	133	133	208	208													88	88	214	216			112	126	156	156			M
SOT.83	Boa Vista do Sul	Marataizes	South			208	208	424	424	156	166	234	248	227	229			88	92	88	97	216	216	186	186			156	156	164	164	F
SOT.84	Jacaraípe	Serra	South	131	137	208	208	410	410	150	166							92	92							112	132	156	156			M
SOT.85	Foz do Rio Criicaré	Conceição da Barra	North			208	208	410	426	150	156	238	248	227	229	280	284	100	100	88	88	214	216			134	134	154	158	164	166	M
SOT.86	Praia de Pitas	Marataizes	South			208	208	410	426	150	156	238	248	227	229	280	284	100	100	88	88	214	216			134	134	154	158	164	166	M
SOT.87	Praia da Marinha	Marataizes	South	137	139	206	208	408	408	158	166	238	246					92	100	94	97	214	216	186	186	132	132	156	158			F
SOT.88	Praia de Marobá	Presidente Kennedy	South			208	216	430	430	150	150	236	238	227	231	280	288	88	100	88	97	214	214			132	136	154	158	164	166	M
SOT.89	Jacaraípe	Serra	South	135	137	208	208	432	436	150	156			227	231	280	280	96	96	94	97	214	214	186	186	132	132	150	158	164	164	M
SOT.90	Praia das Conchas	Guarapari	South	131	137	208	208	410	410	158	166			227	229	280	280	96	108	94	97	212	216			112	126	150	156	164	164	F
