# Supplementary material for: Population genetic structure of Guiana dolphin (Sotalia guianensis) from the southwestern Atlantic coast of Brazil
Source: PLoS One. 2017 Aug 24;12(8):e0183645. doi: 10.1371/journal.pone.0183645 (PMC5570289; doi:10.1371/journal.pone.0183645)
Supplement: S2 Table — (XLSX) [file pone.0183645.s002.xlsx]

## Sheet: S2 Table
S2 Table. Characteristics of microsatellite loci genotyped in Sotalia guianensis and PCR assay conditions.
Locus	Alias name	Citation	Amplimer size range (bp) a	Microsatellite repeat units a	In-Silico PCR (bp) b	Repeat number in NCBI bank c	Forward primer sequence (5' to 3')	Reverse primer sequence (5' to 3')	PCR assay	Primer concentration (µM)	Fluorochrome modification	Annealing temperature (oC)	Cycles (n)
Sota-01	Sgui-005	Cunha & Watts (2007)	131-139	[GT]19	135	17	AGCACAATCACAACGAAGACC	TTGCCTCAGTTCAGGAAGCC	Multiplex 1	0.48	NED	58	30
Sota-02	Sgui-006	Cunha & Watts (2007)	210-215	[GT]21	207	21	CTATGATGGACGGTTGAAGG	TCTCTTGGTCATTGCCTTCC	Multiplex 1	0.8	FAM	58	30
Sota-03	Sgui-011	Cunha & Watts (2007)	398-446	[GT]26	407	24	ACAGAGAAGCAAGTGGGAAACC	TTCCCCGCCACTAAGATTCC	Uniplex	0.8	FAM	58	30
Sota-04	Sgui-017	Cunha & Watts (2007)	150-166	[CA]22	154	22	GTGGTGGAGTAGAGGATAGG	ACATTGGGCTTCAACGCACG	Multiplex 1	0.48	FAM	58	30
Sota-05	Sgui-018	Cunha & Watts (2007)	234-252	[GT]29	246	29	CTGGAAAAAGAGTAGTTGGC	GTGCAAGACCTCAAAATCC	Multiplex 1	0.8	PET	58	30
Sota-06	Ig10A1	Gravena et al. (2009)	239-265	([CT]11CC[CT]12)	244	([CT]11CC[CT]12)	GGGCGAGAAAAGGGTCAA	GGGTCCCCGTACTATCCTTT	Multiplex 2	2.4	VIC	58	36
Sota-07	Ig8H1	Gravena et al. (2009)	295-307	([CT]6[GT]20[GA]18CA[GA]3CA[GA]2CA[GA]5)	197	([CT]6[GT]20[GA]18CA[GA]3CA[GA]2CA[GA]5)	TGGTTGCTGCTTTTACTGTGA	CAGATACTGTGAAGGGAATGA	Multiplex 2	1.6	NED	58	36
Sota-08	GATA98	Hollatz et al. (2011)	92-134	[GATA]n	89	11	TGTACCCTGGATGGATAGATT	TCACCTTATTTTGTCTGTCTG	Uniplex	0.8	FAM	58	30
Sota-09	Ttru AAT44	Caldwell et al. (2002)	92	[AAT]n	89	10	CCTGCTCTTCATCCCTCACTAA	CGAAGCACCAAACAAGTCATAGA	Multiplex 1	0.16	VIC	58	30
Sota-10	Ttr11	Rosel et al. (2005)	193-223	[CA]21	212	23	CTTTCAACCTGGCCTTTCTG	GTTTGGCCACTACAAGGGAGTGAA	Multiplex 1	0.8	NED	58	30
Sota-11	Ttr19	Rosel et al. (2005)	171-213	[CA]17	185	16	TGGGTGGACCTCATCAAATC	GTTTAAGGGCTGTAAGAGG	Multiplex 1	0.8	PET	58	30
Sota-12	Ttr63	Rosel et al. (2005)	83-151	[CA]34	132	34	CAGCTTACAGCCAAATGAGAG	GTTTCTCCATGGCTGAGTCATCA	Multiplex 1	0.8	PET	58	30
Sota-13	TtrFF6	Rosel et al. (2005)	155 –159	[CA]20	154	20	AAGTAAGTGCTCCTTTGACTGG	GTTTGGCAGAGAGATATTAGGACAG	Multiplex 2	1.6	VIC	58	36
Sota-14	TtrRC11	Rosel et al. (2005)	145-151	[CT]16	148	16	CACTTATACCTCTGGAATC	ACATAGACTGGATTTGTCC	Multiplex 2	2.4	PET	58	36
SRY	-	Richard et al. (1994)	154	not applicable	154	not applicable	TGTGGTCTCGTGATCAAAGG	TGCATGGCTCGTAGTCTCTG	Biplex 1	1.6	PET	59	30
ZFY/ZFX	-	This study	220/223	not applicable	225	not applicable	CCCAGATGATGTTTTAGCTTCTG	TTGGCATCTATGACTGCTTCA	Biplex 1	1.6	FAM	59	30
a As reported in the literature shown in the citation column.
b Amplimer size from nucleotide sequence databank.
c As enumerated from the amplimer sequences indicated in the In-Silico PCR column.
n = number of cycles
