# Supplementary material for: Population genetic structure of Guiana dolphin (Sotalia guianensis) from the southwestern Atlantic coast of Brazil
Source: PLoS One. 2017 Aug 24;12(8):e0183645. doi: 10.1371/journal.pone.0183645 (PMC5570289; doi:10.1371/journal.pone.0183645)
Supplement: S3 Table — (XLSX) [file pone.0183645.s003.xlsx]

## Sheet: S3 Table
S3 Table. Distribution of microsatellite allele frequencies observed in Sotalia guianensis.
Alelle (bp)	Sota-01	Sota-02	Sota-03	Sota-04	Sota-05	Sota-06	Sota-07	Sota-08	Sota-09	Sota-10	Sota-11	Sota-12	Sota-13	Sota-14
88								0.235294	0.541176
92								0.250000
94									0.111765
96								0.139706
97									0.323529
100								0.352941
103									0.023529
106								0.007353
108								0.014706				0.012987
112												0.246753
120												0.032468
126												0.032468
128												0.051948
130												0.077922
131	0.214286
132												0.292208
133	0.021429
134												0.149351
135	0.050000
136												0.103896
137	0.250000
139	0.464286
150				0.333333									0.161538
154				0.019231									0.053846
156				0.185897									0.369231
158				0.192308									0.415385
162														0.028846
164				0.044872										0.701923
166				0.224359										0.269231
186											0.969388
196											0.020408
200		0.006849
206		0.082192									0.010204
208		0.869863
210										0.021429
212										0.035714
214										0.585714
216		0.034247								0.257143
218										0.035714
220										0.064286
227						0.568182
228		0.006849
229						0.125000
231						0.306818
232					0.113636
234					0.022727
236					0.257576
238					0.325758
240					0.151515
242					0.015152
244					0.022727
246					0.007576
248					0.060606
252					0.022727
280							0.680851
284							0.180851
286							0.031915
288							0.106383
404			0.007576
408			0.189394
412			0.424242
418			0.007576
424			0.053030
426			0.090909
428			0.060606
430			0.083333
432			0.053030
436			0.030303
