# Supplementary material for: Population genetic structure of Guiana dolphin (Sotalia guianensis) from the southwestern Atlantic coast of Brazil
Source: PLoS One. 2017 Aug 24;12(8):e0183645. doi: 10.1371/journal.pone.0183645 (PMC5570289; doi:10.1371/journal.pone.0183645)
Supplement: S4 Table — (XLSX) [file pone.0183645.s004.xlsx]

## Sheet: S4 Table
S4 Table. Private microsatellite alleles observed in Sotalia guianensis.
Locus	Allele (bp)	Frequency	Coastal region
Sota-01	135	0.07	South
Sota-02	200	0.01	South
Sota-02	228	0.02	North
Sota-03	418	0.01	South
Sota-03	404	0.01	South
Sota-05	246	0.01	South
Sota-05	234	0.03	South
Sota-05	252	0.03	South
Sota-08	106	0.01	South
Sota-08	108	0.02	South
Sota-11	206	0.01	South
Sota-12	108	0.01	South
Sota-14	162	0.04	South
