# Supplementary material for: Population genetic structure of Guiana dolphin (Sotalia guianensis) from the southwestern Atlantic coast of Brazil
Source: PLoS One. 2017 Aug 24;12(8):e0183645. doi: 10.1371/journal.pone.0183645 (PMC5570289; doi:10.1371/journal.pone.0183645)
Supplement: S5 Table — (XLSX) [file pone.0183645.s005.xlsx]

## Sheet: S5 Table
S5 Table. Coordinate conversion and chromosomal mapping of the microsatellite orthologs in Bos taurus reference assembly genome.
	Tursiops truncatus									Bos taurus
Locus	Microsatellite repeat units a	Reference genome coordinates	Amplimer identity and coverage	Microsatellite repeat units b	Contig (NCBI)	Contig (UCSC)	Contig length (bp)	UCSC track		Contig coordinate conversion	Chromosome	Ortholog contig identity and coverage	Target repeat
Sota-01	[GT]19	JH477422:59,169-59,303	100.0% (135 bp) 135 span	[TG]17	ABRN02410348.1	JH477422:50,392-67,544	17153	turTru2_Sota01		bosTau7_chr16:30651936-30667818	chr16	(71.7% of bases, 99.3% of span)	[GT]23
Sota-02	[GT]21	JH476145:139,475-139,539	90.8% (62bp) 65 span	gap c	ABRN02357001.1	JH476145:139475-140619	1145 (used left and right contigs)	turTru2_Sota02		bosTau7_chr5:78104781-78115746	chr05	(42.2% of bases, 80.8% of span)	[GT]3AT[GT]16
Sota-03	[GT]26	JH489924:30,795-31,158	98.9% (350 bp) 364 span	[AC]21	ABRN02216344.1	JH489924:30795-32086	1292	turTru2_Sota03		bosTau7_chr11:43546691-43547944	chr11	(72.1% of bases, 73.4% of span)	none
Sota-04	[CA]22	JH477249:67,617-67,770	100.0% (154 bp) 154 span	([CA]2TA[CA]12)	ABRN02404121.1	JH477249:61715-97182	35468	turTru2_Sota04		bosTau7_chr2:136257817-136296941	chr02	(77.6% of bases, 99.9% of span)	[CA]3CGAGCA[CA]13GAGCAAA[CA]4
Sota-05	[GT]29	JH472940:70,997-71,190	98.5% (184 bp) 194 span	[AC]27	ABRN02409041.1	JH472940:66424-71191	4768	turTru2_Sota05		bosTau7_chr5:80108403-80113711	chr05	(92.4% of bases, 94.0% of span)	none
Sota-06	([CT]11CC[CT]12)	JH479929:40,948-41,179	96.2% (221 bp)/ 232 span	([CT]8TT[CT]14)	ABRN02493148.1	JH479929:38673-41206	2534	turTru2_Sota06		bosTau7_chr5:22624296-22626539	chr05	(86.5% of bases, 88.8% of span)	([CT]2T[CT]9GT[CT]2TT[CT]3GTCTTTCTGT[CT]2[GTCT]2GT[CT]8)
Sota-07	([CT]6[GT]20[GA]18CA[GA]3CA[GA]2CA[GA]5)	JH492038:11,054-11,537	96.0% (133 bp) / 484 span	([GT]9TTA[GT]9)	ABRN02246592.1	JH492038:4762-11322	6561	turTru2_Sota07		bosTau7_chrUn_AAFC03050822:5033-10336	chrUn	(61.7% of bases, 90.1% of span)	none
Sota-08	[GATA]n	JH479987:93,605-93,693	100.0% (89 bp) 89 span	[GATA]1GATT[GATA]1TAT[GATA]11	ABRN02494715.1	JH479987:69829-113322	43494	turTru2_Sota08		bosTau7_chr5:13665453-13746383	chr05	(69.8% of bases, 97.0% of span)	none
Sota-09	[AAT]n	JH474619:193,390-193,478	100.0% (89 bp) 89 span	[AAT]10	ABRN02264371.1	JH474619:182711-194997	12287	turTru2_Sota09		bosTau7_chr13:79464034-79473298	chr13	(70.2% of bases, 99.2% of span)	none
Sota-10	[CA]21	JH481921:70,448-70,659	100.0% (212 bp) 212 span	([CA]9GC[CA]13)	ABRN02542271.1	JH481921:55486-73348	17863	turTru2_Sota10		bosTau7_chr5:21581492-21600586	chr05	(84.9% of bases, 99.5% of span)	none
Sota-11	[CA]17	JH486496:63,496-63,682	100.0% (187 bp) 187span	[CA]17	ABRN02148973.1	JH486496:21203-66240	45038	turTru2_Sota11		bosTau7_chr3:64,011,212-64,061,499	chr03	(85.4% of bases, 97.6% of span)	[CA]23
Sota-12	[CA]34	JH482102:17,030-17,157 (*)	100.0% (125 bp) 128 span	[CA]34	ABRN02546602.1	JH482102:11841-17197	5357	turTru2_Sota12		bosTau7_chr2:20475411-20481246	chr02	(88.5% of bases, 99.1% of span)	none
Sota-13	[CA]20	JH473231:45,428-45,582	97.3% (138 bp) 155 span	[CA]23	ABRN02502555.1	JH473231:42345-46360	4016	turTru2_Sota13		bosTau7_chr8:33461882-33465359	chr08	(77.2% of bases, 83.2% of span)	none
Sota-14	[CT]16	JH501671:19,211-19,358	100.0% (148 bp) 148 span	[TC]17	ABRN02316255.1	JH501671:13466-24107	10642	turTru2_Sota14		bosTau7_chr6:96258968-96273978	chr06	(82.9% of bases, 97.3% of span)	none
a	As reported in the literature shown in the citation column.
b	As determined in reference genome in the UCSC Genome Browser
c	The repeat sequence maps to a gap in the Tursiops truncatus reference genome
*	Target sequence maps to two neighboring contigs in Tursiops truncatus. Because no tri- or tetra-allelic Sotalia guianensis subjects were observed in this study, two neighboring contigs are not a duplication. We chose the target contig with the highest identity.
	NOTE: Information in columns C, F, G, I and K are hyperlinked for visualization of mapping features
